# Supplementary material for: Canine atlantoaxial optimal safe implantation corridors – description and validation of a novel 3D presurgical planning method using OsiriX™
Source: BMC Vet Res. 2016 Sep 6;12(1):188. doi: 10.1186/s12917-016-0824-3 (PMC5012052; doi:10.1186/s12917-016-0824-3)
Supplement: Additional file 3: — Calculation sheet used to analyze the 3D data extracted from ROI points. Equations demonstrated in Additional file 2 are pre-entered in this calculation sheet to automate the calculation process. (XLS 161 kb) [file 12917_2016_824_MOESM3_ESM.xls]

## Sheet: Calculation sheet
	DATA exportable for statistical analysis
	Name	Group	Breed	Status at CT	Weight	Age (m)	Sex	ImpSz	00InsX	00InsZ	00ƟSag	00ƟTr	00δCr	00δCd	00δL	00δM	00WdXY	00WdZ	00Lg	01InsX	01InsZ	01ƟSag	01ƟTr	01δCr	01δCd	01δL	01δM	01WdXY	01WdZ	01Lg	02InsX	02InsZ	02ƟDors	02ƟSag	02δV	02δD	02δL	02δM	02WdXY	02WdZ	02Lg	03InsX	03InsZ	03ƟDors	03ƟSag	03δV	03δD	03δL	03δM
	Case X	N-Toy	Yorkshire T	GA	3.1	59	F	1.5	-0.306966	-5.77819	20.9967	-14.6417	31.9969	8.30923	9.39677	6.14671	5.37795	2.79071	6.82938	-1.01687	5.92121	28.0084	18.2138	32.2913	5.85094	8.50989	7.33289	4.70312	3.07181	6.76352	3.65642	-4.19992	35.6215	-26.4221	12.1985	12.7117	9.43828	0.843476	4.92485	2.62738	11.5513	3.64199	4.01482	-34.239	-31.109	9.61107	12.0298	7.87026	1.76051
	RAW DATA						SUMMARIZED CALCULATED VALUES													CALCULATION CELLS
	Implant diameter (mm)	1.5						Insertion coordinates		Projected angles (Ɵ)		Safety angles (δ)				Corridor widths (W)		Length		Projected angle calculations
		OsiriX Exported ROIs						X	Z			Cr/V-A	Cd/D-A	L-A	M/R-A	Width -X/Y	Width-Z	Total		C1 system	O1			A1			B1			CrCd1			OA1
	ROI	Code	X	Y	Z		Implant 0	X1	Z1	1Sag(y)	1Tr(y)	Cr	Cd	L	M	mm	mm	mm			X	Y	Z	X	Y	Z	X	Y	Z	Xnorm	Ynorm	Znorm	Xnorm	Ynorm	Znorm
	0 Exit point	00E	-1.45583	14.4215	11.5			-0.306966	-5.77819	20.9967	-14.6417	31.9969	8.30923	9.39677	6.14671	5.37795	2.79071	6.82938			5.45176	5.50383	14.625	5.82811	11.375	23.375	5.74891	10.5132	16.5	-0.0114297	-0.124368	-0.99217	0.035693	0.556829	0.82986		Most significant calculation steps and results
	0 Insertion point	00I	-0.163862	8.48812	14.625		Implant 1	X1	Z1	1Sag(y)	1Tr(y)	Cr	Cd	L	M	mm	mm	mm												RL1 (CrCdxOA)			VD1 (-CrCdxRL)
	1 Exit point	01E	13.711	13.3269	11.5			-1.01687	5.92121	28.0084	18.2138	32.2913	5.85094	8.50989	7.33289	4.70312	3.07181	6.76352												X	Y	Z	X	Y	Z		Implant defined in C1 system
	1 Insertion point	01I	11.5374	8.13481	15.25		Implant 2	X2	Z2	1Dors(x)	1Sag(x)	V	D	L	M	mm	mm	mm												0.449261	-0.0259285	-0.0019253	0.0254861	0.445765	-0.05617
	2 Exit point	02E	-4.18983	15.1357	17.75			3.65642	-4.19992	35.6215	-26.4221	12.1985	12.7117	9.43828	0.843476	4.92485	2.62738	11.5513												Xnorm	Ynorm	Znorm	Xnorm	Ynorm	Znorm		Implant defined in C2 system
	2 Insertion point	02I	1.69338	9.40816	9.625		Implant 3	X2	Z2	1Dors(x)	1Sag(x)	V	D	L	M	mm	mm	mm												0.99833	-0.0576173	-0.00427832	0.0566341	0.990562	-0.124819
	3 Exit point	03E	16.3006	14.5159	17.75			3.64199	4.01482	-34.239	-31.109	9.61107	12.0298	7.87026	1.76051	4.67782	2.66649	12.0177
	3 Insertion point	03I	9.85473	8.44472	9.625		Implant 4	X2	Z2	2Dors(x)	2Sag(x)	V	D	L	M	mm	mm	mm		C2 system	O2			A2			B2			CC2			OA2
	4 Exit point	04E	-0.324875	11.5962	10.875			4.25968	-4.56133	42.807	-38.2705	23.536	21.6284	40.65	15.8331	3.87306	4.76909	3.1444			X	Y	Z	X	Y	Z	X	Y	Z	Xnorm	Ynorm	Znorm	Xnorm	Ynorm	Znorm
	4 Insertion point	04I	1.35535	9.71246	9		Implant 5	X2	Z2	2Dors(x)	2Sag(x)	V	D	L	M	mm	mm	mm			5.77804	7.76984	13.375	6.09601	11.4228	10.875	5.97309	10.5506	-0.375	-0.0108935	-0.0772931	-0.996949	0.0716493	0.823122	-0.563327
	5 Exit point	05E	12.5988	10.2584	10.875			4.23057	4.73222	-42.678	-36.6844	28.4109	29.2067	40.8074	24.9605	4.25202	4.92294	3.10924												RL2 (CCxOA)			VD2 (-CCxRL)
	5 Insertion point	05I	10.6031	8.78568	9		Implant 6	X2	Z2	2Sag(y)	2Tr(y)	Cr	Cd	L	M	mm	mm	mm												X	Y	Z	X	Y	Z
	6 Exit point	06E	0.953974	13.8699	0.875			12.3192	-3.47845	-4.35769	-26.6864	15.1841	7.17383	15.1926	12.3932	3.12844	3.19808	4.06682												0.864151	-0.0775673	-0.00342868	0.0770656	0.861552	-0.067638
	6 Insertion point	06I	2.44387	10.0858	0.875		Implant 7	X2	Z2	2Sag(y)	2Tr(y)	Cr	Cd	L	M	mm	mm	mm												Xnorm	Ynorm	Znorm	Xnorm	Ynorm	Znorm
	7 Exit point	07E	12.0408	12.5505	0.25			12.3164	3.97887	5.12164	27.0311	14.8397	6.73564	18.2013	11.981	3.17782	3.31148	4.15691												0.995988	-0.0894011	-0.00395176	0.0888229	0.992992	-0.0779569
	7 Insertion point	07I	9.84087	9.07921	0.875		Implant 8	X2	Z2	2Dors(z)	2Tr(z)	V	D	L	M	mm	mm	mm																			Safety angle and corridor width calculations
	8 Exit point	08E	10.2284	9.26867	-4.125			13.6658	-1.74825	30.5969	14.1672	16.0789	10.1025	16.2048	-2.87652	3.84223	2.67566	7.271				Implant 0		Insertion			Exit			IE (C1)			Ɵ (C1)				Cd point									Cr point
	8 Insertion point	08I	4.0393	8.56194	-0.375		Implant 9	X2	Z2	2Dors(z)	2Tr(z)	V	D	L	M	mm	mm	mm						X	Y	Z	X	Y	Z	X1	Y1	Z1	Dors(x)	Sag(y)	Tr(y)		X	Y	Z	ICd	IE	α	β	δ	W	X	Y	Z	ICr
	9 Exit point	09E	1.88663	10.27	-4.125			13.6607	1.71749	-32.3109	-18.3669	13.7291	9.37321	10.7637	-3.79444	3.66541	2.13811	7.06333						-0.163862	8.48812	14.625	-1.45583	14.4215	11.5	2.37737	6.19432	-1.61831	-34.2437	20.9967	-14.6417		-1.0835	12.3434	10.875	5.45629	6.82938	16.2099	7.90066	8.30923	1.52316	-1.30697	14.3697	15.875	6.12065
	9 Insertion point	09I	7.48132	8.14222	-0.375		Implant 10	X1	Z1	1Sag(y)	n/a	V	D	L	R	mm	mm	mm												IE (C2)			Ɵ (C2)				Lat point									Med point
	10 Exit point	10E	5.62728	8.37921	17.125			0	0	-48.1233	n/a	4.09751	5.4221	23.3292	31.4502	1.99613	2.6642	3.81426												X1	Y1	Z1	Dors(x)	Sag(y)	Tr(y)		X	Y	Z	IL	IE	α	β	δ	W	X	Y	Z	IM
	10 Insertion point	10I	5.45176	5.50383	14.625		Implant 11	X2	Z2	2Sag(y)	n/a	Cr	Cd	L	R	mm	mm	mm												2.67093	6.0207	-1.80489	-34.0491	23.9232	-16.6877		-2.35779	11.7779	12.75	4.37623	6.82938	19.2649	9.86809	9.39677	1.44387	0.10928	13.5634	12.125	5.66417
	11 Exit point	11E	6.1177	11.5913	12.75			0	0	4.78172	n/a	19.467	31.1018	12.1223	6.43785	3.84985	2.2401	3.88705
	11 Insertion point	11I	5.77804	7.76984	13.375		Implant 12	X2	Z2	2Sag(x)	n/a	Cr	Cd	L	R	mm	mm	mm				Implant 1		Insertion			Exit			IE (C1)			Ɵ (C1)				Cd point									Cr point
	12 Exit point	12E	6.01544	11.1554	-2.875			13.7071	-0.000920702	57.97	n/a	-0.142687	0.396865	38.609	32.8931	1.51423	4.86404	4.20286						X	Y	Z	X	Y	Z	X1	Y1	Z1	Dors(x)	Sag(y)	Tr(y)		X	Y	Z	ICd	IE	α	β	δ	W	X	Y	Z	ICr
	12 Insertion point	12I	5.72433	7.78953	-0.375																			11.5374	8.13481	15.25	13.711	13.3269	11.5	3.05006	5.73429	1.88687	31.7424	28.0084	18.2138		13.1974	11.9143	10.875	6.01504	6.76352	13.0137	7.16271	5.85094	1.35449	13.3799	12.8885	15.875	5.13648
	Landmark A1	A1	5.82811	11.375	23.375													75%												IE (C2)			Ɵ (C2)				Lat point									Med point
	Landmark A2	A2	6.09601	11.4228	10.875				Implant defined in C1 system							Implant 8		5.45325												X1	Y1	Z1	Dors(x)	Sag(y)	Tr(y)		X	Y	Z	IL	IE	α	β	δ	W	X	Y	Z	IM
	Landmark B1	B1	5.74891	10.5132	16.5											Implant 9		5.2975												3.31356	5.64114	1.71553	27.372	30.4297	16.9151		14.4005	11.2114	12.75	4.89009	6.76352	17.3323	8.82236	8.50989	1.45682	12.1806	13.8506	11.5	6.86631
	Landmark B2	B2	5.97309	10.5506	-0.375				Implant defined in C2 system							Implant 10		2.8607
	Landmark O1	O1	5.45176	5.50383	14.625											Implant 11		2.91529				Implant 2		Insertion			Exit			IE (C1)			Ɵ (C1)				Dors point									Lat point
	Landmark O2	O2	5.77804	7.76984	13.375											Implant 12		3.15215						X	Y	Z	X	Y	Z	X1	Y1	Z1	Dors(x)	Sag(x)	Tr(y)		X	Y	Z	ID	IE	α	β	δ	W	X	Y	Z	IL
	0 Landmark SafA Cd	S00CD	-1.0835	12.3434	10.875																			1.69338	9.40816	9.625	-4.18983	15.1357	17.75	-8.70646	4.3261	-6.23815	35.6215	-26.4221	-55.259		-1.9492	16.0802	14.625	9.09861	11.5513	17.44	4.72826	12.7117	2.72691	-2.70478	12.2377	12.75	6.09227
	0 Landmark SafA Cr	S00CR	-1.30697	14.3697	15.875																									IE (C2)			Ɵ (C2)				Med point									Vent point
	0 Landmark SafA L	S00L	-2.35779	11.7779	12.75																									X2	Y2	Z2	Dors(x)	Sag(x)	Tr(y)		X	Y	Z	IM	IE	α	β	δ	W	X	Y	Z	IV
	0 Landmark SafA M	S00M	0.10928	13.5634	12.125																									-8.47882	4.5314	-6.40376	37.0625	-28.1217	-54.7162		-2.63095	14.3281	17.125	9.95767	11.5513	5.16302	4.31954	0.843476	0.896088	-2.1909	10.7853	15.25	6.97315
	1 Landmark SafA Cd	S01CD	13.1974	11.9143	10.875
	1 Landmark SafA Cr	S01CR	13.3799	12.8885	15.875																	Implant 3		Insertion			Exit			IE (C1)			Ɵ (C1)				Dors point									Lat point
	1 Landmark SafA L	S01L	14.4005	11.2114	12.75																			X	Y	Z	X	Y	Z	X1	Y1	Z1	Dors(x)	Sag(x)	Tr(y)		X	Y	Z	ID	IE	α	β	δ	W	X	Y	Z	IL
	1 Landmark SafA M	S01M	12.1806	13.8506	11.5																			9.85473	8.44472	9.625	16.3006	14.5159	17.75	-8.89011	5.36475	6.05056	-34.239	-31.109	48.4381		14.2079	15.4794	14.625	9.66626	12.0177	16.4798	4.45002	12.0298	2.74211	14.3183	11.2177	12.75	6.11378
	2 Landmark SafA D	S02D	-1.9492	16.0802	14.625																									IE (C2)			Ɵ (C2)				Med point									Vent point
	2 Landmark SafA L	S02L	-2.70478	12.2377	12.75																									X2	Y2	Z2	Dors(x)	Sag(x)	Tr(y)		X	Y	Z	IM	IE	α	β	δ	W	X	Y	Z	IV
	2 Landmark SafA M	S02M	-2.63095	14.3281	17.125																									-8.63969	5.96775	5.84515	-34.0802	-34.6343	44.4054		14.9267	14.2345	17.75	11.1921	12.0177	5.60287	3.84236	1.76051	1.09272	13.9564	10.2976	15.25	7.204
	2 Landmark SafA V	S02V	-2.1909	10.7853	15.25
	3 Landmark SafA D	S03D	14.2079	15.4794	14.625																	Implant 4		Insertion			Exit			IE (C2)			Ɵ (C2)				Dors point									Lat point
	3 Landmark SafA L	S03L	14.3183	11.2177	12.75																			X	Y	Z	X	Y	Z	X2	Y2	Z2	Dors(x)	Sag(x)	Tr(y)		X	Y	Z	ID	IE	α	β	δ	W	X	Y	Z	IL
	3 Landmark SafA M	S03M	14.9267	14.2345	17.75																			1.35535	9.71246	9	-0.324875	11.5962	10.875	-1.99658	1.57513	-1.8493	42.807	-38.2705	-49.5775		0.476066	13.6023	10.25	4.1793	3.1444	31.9664	10.3381	21.6284	2.21262	-2.18699	11.1935	8.375	3.89
	3 Landmark SafA V	S03V	13.9564	10.2976	15.25																									IE (C1)			Ɵ (C1)				Med point									Vent point
	4 Landmark SafA D	S04D	0.476066	13.6023	10.25																									X2	Y2	Z2	Dors(x)	Sag(x)	Tr(y)		X	Y	Z	IM	IE	α	β	δ	W	X	Y	Z	IV
	4 Landmark SafA L	S04L	-2.18699	11.1935	8.375																									-2.07539	1.53677	-1.79398	40.8403	-36.5189	-49.4157		0.855189	11.653	12.125	3.71232	3.1444	27.4888	11.6557	15.8331	1.71351	-0.363024	9.5418	10.875	2.54903
	4 Landmark SafA M	S04M	0.855189	11.653	12.125
	4 Landmark SafA V	S04V	-0.363024	9.5418	10.875																	Implant 5		Insertion			Exit			IE (C2)			Ɵ (C2)				Dors point									Lat point
	5 Landmark SafA D	S05D	11.8338	12.2081	9.625																			X	Y	Z	X	Y	Z	X2	Y2	Z2	Dors(x)	Sag(x)	Tr(y)		X	Y	Z	ID	IE	α	β	δ	W	X	Y	Z	IL
	5 Landmark SafA L	S05L	13.9789	9.42126	8.375																			10.6031	8.78568	9	12.5988	10.2584	10.875	-2.00485	1.49352	1.8486	-42.678	-36.6844	51.0645		11.8338	12.2081	9.625	3.69026	3.10924	40.933	11.7263	29.2067	2.41778	13.9789	9.42126	8.375	3.4915
	5 Landmark SafA M	S05M	10.8523	10.3635	12.125																									IE (C1)			Ɵ (C1)				Med point									Vent point
	5 Landmark SafA V	S05V	12.214	8.04648	10.875																									X2	Y2	Z2	Dors(x)	Sag(x)	Tr(y)		X	Y	Z	IM	IE	α	β	δ	W	X	Y	Z	IV
	6 Landmark SafA Cd	S06CD	0.914429	13.7291	-0.375																									-2.06629	1.33784	1.89947	-42.5913	-32.9214	54.8421		10.8523	10.3635	12.125	3.50959	3.10924	37.2997	12.3393	24.9605	2.12676	12.214	8.04648	10.875	2.5801
	6 Landmark SafA Cr	S06CR	0.993788	13.8637	2.75
	6 Landmark SafA L	S06L	-0.104344	12.2511	0.875																	Implant 6		Insertion			Exit			IE (C2)			Ɵ (C2)				Cd point									Cr point
	6 Landmark SafA M	S06M	2.53037	14.2889	0.875																			X	Y	Z	X	Y	Z	X2	Y2	Z2	Dors(x)	Sag(y)	Tr(y)		X	Y	Z	ICd	IE	α	β	δ	W	X	Y	Z	ICr
	7 Landmark SafA Cd	S07CD	12.0397	12.4158	-1																			2.44387	10.0858	0.875	0.953974	13.8699	0.875	-0.276253	3.62522	-1.82222	81.3795	-4.35769	-26.6864		0.914429	13.7291	-0.375	4.14428	4.06682	17.6002	10.4264	7.17383	1.25312	0.993788	13.8637	2.75	4.45989
	7 Landmark SafA Cr	S07CR	12.2689	12.9494	2.125																									IE (C1)			Ɵ (C1)				Lat point									Med point
	7 Landmark SafA L	S07L	13.1072	10.7775	0.25																									X2	Y2	Z2	Dors(x)	Sag(y)	Tr(y)		X	Y	Z	IL	IE	α	β	δ	W	X	Y	Z	IM
	7 Landmark SafA M	S07M	10.3251	12.5518	0.25																									-0.453589	3.66398	-1.70543	75.106	-7.05712	-24.9601		-0.104344	12.2511	0.875	3.34393	4.06682	28.1535	12.961	15.1926	1.57779	2.53037	14.2889	0.875	4.20395
	8 Landmark SafA D	S08D	8.26317	10.7179	-2.875
	8 Landmark SafA L	S08L	9.2941	9.05922	-1																	Implant 7		Insertion			Exit			IE (C2)			Ɵ (C2)				Cd point									Cr point
	8 Landmark SafA M	S08M	8.25752	9.08604	-3.5																			X	Y	Z	X	Y	Z	X2	Y2	Z2	Dors(x)	Sag(y)	Tr(y)		X	Y	Z	ICd	IE	α	β	δ	W	X	Y	Z	ICr
	8 Landmark SafA V	S08V	8.39195	6.87211	-2.875																			9.84087	9.07921	0.875	12.0408	12.5505	0.25	0.330824	3.69106	1.88322	80.0365	5.12164	27.0311		12.0397	12.4158	-1	4.41397	4.15691	16.5185	9.78289	6.73564	1.255	12.2689	12.9494	2.125	4.73667
	9 Landmark SafA D	S09D	4.02405	11.1389	-2.875																									IE (C1)			Ɵ (C1)				Lat point									Med point
	9 Landmark SafA L	S09L	2.5149	9.83346	-1.625																									X2	Y2	Z2	Dors(x)	Sag(y)	Tr(y)		X	Y	Z	IL	IE	α	β	δ	W	X	Y	Z	IM
	9 Landmark SafA M	S09M	3.54028	9.68114	-3.5																									0.163249	3.6411	1.9989	85.3311	2.56713	28.766		13.1072	10.7775	0.25	3.73409	4.15691	29.7881	11.5868	18.2013	1.85507	10.3251	12.5518	0.25	3.5615
	9 Landmark SafA V	S09V	2.65085	7.77505	-3.5
	10 Landmark SafA D	S10D	5.62863	8.53967	15.875																	Implant 8		Insertion			Exit			IE (C2)			Ɵ (C2)				Dors point									Lat point
	10 Landmark SafA L	S10L	6.70191	6.09962	15.25																			X	Y	Z	X	Y	Z	X2	Y2	Z2	Dors(z)	Sag(x)	Tr(z)		X	Y	Z	ID	IE	α	β	δ	W	X	Y	Z	IL
	10 Landmark SafA R	S10R	4.04483	6.2893	15.25																			4.0393	8.56194	-0.375	10.2284	9.26867	-4.125	3.61651	1.54384	6.11595	30.5969	23.117	14.1672		8.26317	10.7179	-2.875	5.3609	7.271	18.1447	8.04216	10.1025	1.66948	9.2941	9.05922	-1	5.31516
	10 Landmark SafA V	S10V	5.54384	6.93679	17.125																									IE (C1)			Ɵ (C1)				Med point									Vent point
	11 Landmark SafA Cd	S11CD	5.92222	9.54806	10.875																									X2	Y2	Z2	Dors(z)	Sag(x)	Tr(z)		X	Y	Z	IM	IE	α	β	δ	W	X	Y	Z	IV
	11 Landmark SafA Cr	S11CR	6.02675	10.4664	14.625																									3.56201	1.51864	6.15413	30.0622	23.0907	13.8618		8.25752	9.08604	-3.5	5.27576	7.271	5.29631	8.17283	-2.87652	0.486987	8.39195	6.87211	-2.875	5.29633
	11 Landmark SafA L	S11L	7.14902	9.72087	12.75
	11 Landmark SafA R	S11R	4.99878	10.0711	12.75																	Implant 9		Insertion			Exit			IE (C2)			Ɵ (C2)				Dors point									Lat point
	12 Landmark SafA Cd	S12CD	5.81801	9.87813	-2.875																			X	Y	Z	X	Y	Z	X2	Y2	Z2	Dors(z)	Sag(x)	Tr(z)		X	Y	Z	ID	IE	α	β	δ	W	X	Y	Z	IL
	12 Landmark SafA Cr	S12CR	5.90815	10.7163	-1.625																			7.48132	8.14222	-0.375	1.88663	10.27	-4.125	3.63504	1.9083	-5.74765	-32.3109	27.6983	-18.3669		4.02405	11.1389	-2.875	5.21369	7.06333	17.644	8.27081	9.37321	1.58028	2.5149	9.83346	-1.625	5.39334
	12 Landmark SafA L	S12L	8.39997	9.11984	-1.625																									IE (C1)			Ɵ (C1)				Med point									Vent point
	12 Landmark SafA R	S12R	3.57759	9.78547	-1.625																									X2	Y2	Z2	Dors(z)	Sag(x)	Tr(z)		X	Y	Z	IM	IE	α	β	δ	W	X	Y	Z	IV
																														3.51995	2.25895	-5.6919	-31.7333	32.6906	-21.6467		3.54028	9.68114	-3.5	5.25982	7.06333	4.40333	8.19778	-3.79444	0.403833	2.65085	7.77505	-3.5	5.76489
																						Implant 10		Insertion			Exit			IE (C1)			Ɵ (C1)				Dors point									Left point
																								X	Y	Z	X	Y	Z	X1	Y1	Z1	Dors(x)	Sag(y)	Tr(y)		X	Y	Z	ID	IE	α	β	δ	W	X	Y	Z	IL
																								5.45176	5.50383	14.625	5.62728	8.37921	17.125	-2.84004	2.54613	-0.00114746	0.0231491	-48.1233	-0.0258213		5.62863	8.53967	15.875	3.28788	3.81426	18.608	13.1859	5.4221	1.04913	6.70191	6.09962	15.25	1.51936
																														IE (C2)			Ɵ (C2)				Right point									Vent point
																														X1	Y1	Z1	Dors(x)	Sag(y)	Tr(y)		X	Y	Z	IR	IE	α	β	δ	W	X	Y	Z	IV
																														-2.71653	2.67592	-0.0921325	1.94247	-45.4315	-1.97192		4.04483	6.2893	15.25	1.72831	3.81426	57.1687	25.7185	31.4502	1.45225	5.54384	6.93679	17.125	2.88303
																						Implant 11		Insertion			Exit			IE (C2)			Ɵ (C2)				Cd point									Cr point
																								X	Y	Z	X	Y	Z	X2	Y2	Z2	Dors(x)	Sag(y)	Tr(y)		X	Y	Z	ICd	IE	α	β	δ	W	X	Y	Z	ICr
																								5.77804	7.76984	13.375	6.1177	11.5913	12.75	0.324024	3.87352	-0.000865279	-0.153003	4.78172	-0.0127989		5.92222	9.54806	10.875	3.07129	3.88705	45.2361	14.1344	31.1018	2.18067	6.02675	10.4664	14.625	2.98261
																														IE (C1)			Ɵ (C1)				Left point									Right point
																														X2	Y2	Z2	Dors(x)	Sag(y)	Tr(y)		X	Y	Z	IL	IE	α	β	δ	W	X	Y	Z	IR
																														0.140963	3.88259	0.121593	40.7806	2.0793	1.79378		7.14902	9.72087	12.75	2.4651	3.88705	29.8352	17.7129	12.1223	1.2264	4.99878	10.0711	12.75	2.50872
																						Implant 12		Insertion			Exit			IE (C2)			Ɵ (C2)				Cd point									Cr point
																								X	Y	Z	X	Y	Z	X2	Y2	Z2	Dors(x)	Sag(x)	Tr(y)		X	Y	Z	ICd	IE	α	β	δ	W	X	Y	Z	ICr
																								5.72433	7.78953	-0.375	6.01544	11.1554	-2.875	2.22904	3.56306	-0.00109498	-0.0281456	57.97	-0.0176078		5.81801	9.87813	-2.875	3.25899	4.20286	13.7017	13.3049	0.396865	0.77195	5.90815	10.7163	-1.625	3.18782
																														IE (C1)			Ɵ (C1)				Left point									Right point
																														X2	Y2	Z2	Dors(x)	Sag(x)	Tr(y)		X	Y	Z	IL	IE	α	β	δ	W	X	Y	Z	IR
																														2.05849	3.66267	0.107384	2.98622	60.6632	1.67935		8.39997	9.11984	-1.625	3.23903	4.20286	51.9974	13.3884	38.609	2.5523	3.57759	9.78547	-1.625	3.18666
[truncated: 99 more columns]
