# Supplementary material for: Canine atlantoaxial optimal safe implantation corridors – description and validation of a novel 3D presurgical planning method using OsiriX™
Source: BMC Vet Res. 2016 Sep 6;12(1):188. doi: 10.1186/s12917-016-0824-3 (PMC5012052; doi:10.1186/s12917-016-0824-3)
Supplement: Additional file 4: — Raw data of projected angle values calculated based on 4 different sets of anatomical landmarks. This data was used to determine the reproducibility of projected angle calculations considering the variability caused by anatomical axes simulation. (XLS 101 kb) [file 12917_2016_824_MOESM4_ESM.xls]

## Sheet: ProjA datasets (4 landmarks)
Random number	Group	Coordinate system	Implant	ProjA	Observer 1 Repeat 1	Observer 1 Repeat 2	Observer 2 Repeat 1	Observer 2 Repeat 2	Mean 2 repeats Observer 1	Mean 2 repeats Observer 2	Mean 2 observers Repeat 1	Mean 2 observers Repeat 2	Mean Observer 1 repeat 1 x Observer 2 repeat 2	Mean Observer 1 repeat 2 x Observer 2 repeat 1	Mean 4 values (Gold Standard)
1	N-Toy	C1	0	Sag	24.337	28.3811	27.5921	28.5599	26.359	28.076	25.9646	28.4705	26.4484	27.9866	27.2175
1	N-Toy	C1	0	Tr	-23.8513	-24.0689	-25.2186	-25.5725	-23.9601	-25.3956	-24.535	-24.8207	-24.7119	-24.6438	-24.6778
1	N-Toy	C1	1	Sag	19.7387	24.3126	24.2638	24.4579	22.0257	24.3608	22.0012	24.3853	22.0983	24.2882	23.1933
1	N-Toy	C1	1	Tr	16.8717	17.9819	16.7526	16.545	17.4268	16.6488	16.8121	17.2634	16.7083	17.3672	17.0378
1	N-Toy	C1	2	Dors	39.843	40.5264	39.1589	40.5414	40.1847	39.8502	39.5009	40.5339	40.1922	39.8427	40.0174
1	N-Toy	C1	2	Sag	-32.4169	-37.0287	-35.761	-36.2682	-34.7228	-36.0146	-34.0889	-36.6485	-34.3426	-36.3949	-35.3687
1	N-Toy	C1	3	Dors	-38.8479	-41.1906	-42.2853	-41.2685	-40.0192	-41.7769	-40.5666	-41.2295	-40.0582	-41.738	-40.8981
1	N-Toy	C2	3	Sag	-33.3703	-37.4829	-38.0755	-38.5305	-35.4266	-38.303	-35.7229	-38.0067	-35.9504	-37.7792	-36.8648
1	N-Toy	C2	4	Dors	48.2785	48.0283	47.7449	48.0742	48.1534	47.9095	48.0117	48.0513	48.1764	47.8866	48.0315
1	N-Toy	C2	4	Sag	-43.1862	-42.728	-43.0839	-42.0464	-42.9571	-42.5651	-43.135	-42.3872	-42.6163	-42.9059	-42.7611
1	N-Toy	C2	5	Dors	-58.477	-57.928	-59.1567	-57.9486	-58.2025	-58.5527	-58.8169	-57.9383	-58.2128	-58.5424	-58.3776
1	N-Toy	C2	5	Sag	-48.723	-47.4892	-49.2849	-48.3036	-48.1061	-48.7943	-49.0039	-47.8964	-48.5133	-48.3871	-48.4502
1	N-Toy	C2	6	Sag	5.11875	4.42932	5.00666	4.30856	4.77404	4.65761	5.06271	4.36894	4.71365	4.71799	4.71582
1	N-Toy	C2	6	Tr	-25.4004	-25.03	-25.3563	-25.8834	-25.2152	-25.6198	-25.3783	-25.4567	-25.6419	-25.1932	-25.4175
1	N-Toy	C2	7	Sag	1.12512	0.211607	1.55501	0.330521	0.668364	0.942764	1.34006	0.271064	0.727821	0.883307	0.805564
1	N-Toy	C2	7	Tr	25.2147	25.5409	25.296	24.704	25.3778	25	25.2553	25.1224	24.9593	25.4185	25.1889
1	N-Toy	C2	8	Dors	34.3538	33.8451	34.948	34.2757	34.0995	34.6118	34.6509	34.0604	34.3147	34.3966	34.3556
1	N-Toy	C2	8	Tr	20.0655	20.1574	20.0039	21.066	20.1115	20.535	20.0347	20.6117	20.5658	20.0807	20.3232
1	N-Toy	C2	9	Dors	-37.1274	-37.2499	-36.6108	-36.8062	-37.1886	-36.7085	-36.8691	-37.028	-36.9668	-36.9303	-36.9486
1	N-Toy	C2	9	Tr	-20.216	-21.135	-20.0627	-20.2368	-20.6755	-20.1498	-20.1394	-20.6859	-20.2264	-20.5989	-20.4126
1	N-Toy	C1	10	Sag	-6.30941	-1.95537	-2.32831	-1.81826	-4.13239	-2.07329	-4.31886	-1.88682	-4.06384	-2.14184	-3.10284
1	N-Toy	C2	11	Sag	12.8354	12.0362	13.0068	12.0237	12.4358	12.5153	12.9211	12.0299	12.4296	12.5215	12.4755
1	N-Toy	C2	12	Sag	55.5035	56.2991	55.3381	56.3163	55.9013	55.8272	55.4208	56.3077	55.9099	55.8186	55.8643
2	AAI	C1	0	Sag	34.1919	35.3226	34.8837	33.7966	34.7572	34.3401	34.5378	34.5596	33.9942	35.1031	34.5487
2	AAI	C1	0	Tr	-18.9007	-19.869	-18.4739	-19.7577	-19.3848	-19.1158	-18.6873	-19.8133	-19.3292	-19.1714	-19.2503
2	AAI	C1	1	Sag	24.6045	25.0127	25.7332	24.5058	24.8086	25.1195	25.1689	24.7593	24.5551	25.373	24.9641
2	AAI	C1	1	Tr	19.7363	18.9057	20.5615	18.9376	19.321	19.7496	20.1489	18.9216	19.337	19.7336	19.5353
2	AAI	C1	2	Dors	39.3284	40.7421	38.9347	38.6137	40.0353	38.7742	39.1316	39.6779	38.9711	39.8384	39.4047
2	AAI	C1	2	Sag	-33.6702	-33.9943	-34.9043	-32.8547	-33.8323	-33.8795	-34.2873	-33.4245	-33.2625	-34.4493	-33.8559
2	AAI	C1	3	Dors	-39.1267	-38.1901	-40.123	-39.6583	-38.6584	-39.8906	-39.6248	-38.9242	-39.3925	-39.1565	-39.2745
2	AAI	C2	3	Sag	-34.1011	-35.275	-34.6719	-34.3772	-34.6881	-34.5245	-34.3865	-34.8261	-34.2391	-34.9735	-34.6063
2	AAI	C2	4	Dors	48.5545	48.5506	48.247	48.0169	48.5526	48.132	48.4008	48.2838	48.2857	48.3988	48.3423
2	AAI	C2	4	Sag	-40.7168	-40.9222	-41.5822	-41.5596	-40.8195	-41.5709	-41.1495	-41.2409	-41.1382	-41.2522	-41.1952
2	AAI	C2	5	Dors	-37.5724	-37.2564	-39.1104	-38.8368	-37.4144	-38.9736	-38.3414	-38.0466	-38.2046	-38.1834	-38.194
2	AAI	C2	5	Sag	-35.225	-34.2566	-37.288	-36.0948	-34.7408	-36.6914	-36.2565	-35.1757	-35.6599	-35.7723	-35.7161
2	AAI	C2	6	Sag	3.52156	3.23325	4.61668	4.07627	3.37741	4.34648	4.06912	3.65476	3.79891	3.92497	3.86194
2	AAI	C2	6	Tr	-24.449	-23.7606	-24.7337	-23.9621	-24.1048	-24.3479	-24.5913	-23.8614	-24.2056	-24.2471	-24.2263
2	AAI	C2	7	Sag	3.82175	3.07317	6.09465	5.22659	3.44746	5.66062	4.9582	4.14988	4.52417	4.58391	4.55404
2	AAI	C2	7	Tr	34.2241	34.8852	34.0443	34.7669	34.5546	34.4056	34.1342	34.826	34.4955	34.4647	34.4801
2	AAI	C2	8	Dors	30.4844	29.8148	31.9757	31.3396	30.1496	31.6576	31.2301	30.5772	30.912	30.8953	30.9036
2	AAI	C2	8	Tr	19.629	19.1347	19.1625	18.738	19.3819	18.9502	19.3958	18.9363	19.1835	19.1486	19.166
2	AAI	C2	9	Dors	-32.3512	-32.7815	-31.7197	-32.0107	-32.5664	-31.8652	-32.0355	-32.3961	-32.181	-32.2506	-32.2158
2	AAI	C2	9	Tr	-22.8005	-23.8132	-21.5457	-22.7131	-23.3069	-22.1294	-22.1731	-23.2632	-22.7568	-22.6795	-22.7182
2	AAI	C1	10	Sag	-23.2279	-22.4655	-22.323	-23.4583	-22.8467	-22.8907	-22.7754	-22.9619	-23.3431	-22.3942	-22.8687
2	AAI	C2	11	Sag	18.2027	17.7298	19.7768	19.1006	17.9662	19.4387	18.9897	18.4152	18.6516	18.7533	18.7025
2	AAI	C2	12	Sag	53.2868	53.7559	51.7108	52.3854	53.5213	52.0481	52.4988	53.0706	52.8361	52.7334	52.7847
3	N-Beagle	C1	0	Sag	18.8357	19.824	20.5063	20.4977	19.3298	20.502	19.671	20.1609	19.6667	20.1651	19.9159
3	N-Beagle	C1	0	Tr	-18.1836	-18.0271	-17.7409	-17.3039	-18.1053	-17.5224	-17.9623	-17.6655	-17.7437	-17.884	-17.8139
3	N-Beagle	C1	1	Sag	24.865	25.3146	26.0506	24.685	25.0898	25.3678	25.4578	24.9998	24.775	25.6826	25.2288
3	N-Beagle	C1	1	Tr	23.1674	23.5922	24.0823	24.4589	23.3798	24.2706	23.6248	24.0256	23.8131	23.8373	23.8252
3	N-Beagle	C1	2	Dors	34.6041	35.6103	35.7285	37.6565	35.1072	36.6925	35.1663	36.6334	36.1303	35.6694	35.8998
3	N-Beagle	C1	2	Sag	-25.8976	-26.8585	-27.7697	-27.6151	-26.3781	-27.6924	-26.8336	-27.2368	-26.7563	-27.3141	-27.0352
3	N-Beagle	C1	3	Dors	-32.8989	-32.2427	-32.4789	-30.2507	-32.5708	-31.3648	-32.6889	-31.2467	-31.5748	-32.3608	-31.9678
3	N-Beagle	C2	3	Sag	-27.3431	-27.8866	-28.4022	-27.4591	-27.6148	-27.9306	-27.8726	-27.6728	-27.4011	-28.1444	-27.7727
3	N-Beagle	C2	4	Dors	45.2193	45.8885	46.4457	47.6722	45.5539	47.059	45.8325	46.7804	46.4458	46.1671	46.3064
3	N-Beagle	C2	4	Sag	-40.0837	-40.074	-42.0859	-43.0395	-40.0789	-42.5627	-41.0848	-41.5567	-41.5616	-41.08	-41.3208
3	N-Beagle	C2	5	Dors	-46.1006	-45.1661	-46.2368	-45.9197	-45.6334	-46.0782	-46.1687	-45.5429	-46.0102	-45.7014	-45.8558
3	N-Beagle	C2	5	Sag	-36.336	-35.6746	-37.6987	-38.8635	-36.0053	-38.2811	-37.0173	-37.2691	-37.5998	-36.6866	-37.1432
3	N-Beagle	C2	6	Sag	6.40362	6.40868	8.31602	9.61399	6.40615	8.965	7.35982	8.01133	8.00881	7.36235	7.68558
3	N-Beagle	C2	6	Tr	-24.2517	-24.2563	-24.1918	-24.7851	-24.254	-24.4885	-24.2218	-24.5207	-24.5184	-24.2241	-24.3713
3	N-Beagle	C2	7	Sag	-1.91227	-2.68935	-0.526679	0.231943	-2.30081	-0.147368	-1.21947	-1.2287	-0.840162	-1.60801	-1.22409
3	N-Beagle	C2	7	Tr	29.2964	29.1869	29.357	28.758	29.2417	29.0575	29.3267	28.9725	29.0272	29.2719	29.1496
3	N-Beagle	C2	8	Dors	26.4219	25.5373	26.4653	26.4219	25.9796	26.4436	26.4436	25.9796	26.4219	26.0013	26.2116
3	N-Beagle	C2	8	Tr	23.9334	24.0249	23.0487	23.1206	23.9792	23.0846	23.491	23.5727	23.527	23.5368	23.5319
3	N-Beagle	C2	9	Dors	-20.4548	-21.0858	-21.6308	-22.4156	-20.7703	-22.0232	-21.0428	-21.7507	-21.4352	-21.3583	-21.3967
3	N-Beagle	C2	9	Tr	-23.6144	-23.7409	-23.2276	-22.347	-23.6776	-22.7873	-23.421	-23.044	-22.9807	-23.4843	-23.2325
3	N-Beagle	C1	10	Sag	-12.0164	-11.2534	-10.551	-11.094	-11.6349	-10.8225	-11.2837	-11.1737	-11.5552	-10.9022	-11.2287
3	N-Beagle	C2	11	Sag	-2.16947	-2.51938	-0.490325	0.542645	-2.34442	0.0261599	-1.3299	-0.988367	-0.813412	-1.50485	-1.15913
3	N-Beagle	C2	12	Sag	49.5563	49.8998	47.872	46.8375	49.728	47.3548	48.7141	48.3686	48.1969	48.8859	48.5414
4	N-Toy	C1	0	Sag	22.1114	20.054	20.1164	20.7585	21.0827	20.4374	21.1139	20.4062	21.4349	20.0852	20.7601
4	N-Toy	C1	0	Tr	-13.7198	-13.8019	-15.9575	-15.8745	-13.7609	-15.916	-14.8387	-14.8382	-14.7972	-14.8797	-14.8384
4	N-Toy	C1	1	Sag	29.8982	27.522	28.2013	28.3985	28.7101	28.2999	29.0498	27.9602	29.1483	27.8616	28.505
4	N-Toy	C1	1	Tr	19.3973	18.8059	16.4776	16.7892	19.1016	16.6334	17.9374	17.7976	18.0932	17.6418	17.8675
4	N-Toy	C1	2	Dors	34.5439	34.6261	33.2608	34.254	34.585	33.7574	33.9023	34.44	34.3989	33.9434	34.1712
4	N-Toy	C1	2	Sag	-28.3725	-26.068	-25.1521	-25.6942	-27.2202	-25.4232	-26.7623	-25.8811	-27.0333	-25.6101	-26.3217
4	N-Toy	C1	3	Dors	-36.1758	-34.9201	-36.3873	-35.5944	-35.548	-35.9908	-36.2815	-35.2573	-35.8851	-35.6537	-35.7694
4	N-Toy	C2	3	Sag	-32.1275	-30.0252	-31.7976	-32.0239	-31.0763	-31.9108	-31.9626	-31.0246	-32.0757	-30.9114	-31.4936
4	N-Toy	C2	4	Dors	41.8302	43.1573	42.7903	43.5527	42.4937	43.1715	42.3102	43.355	42.6914	42.9738	42.8326
4	N-Toy	C2	4	Sag	-37.5018	-38.2466	-39.5286	-38.2219	-37.8742	-38.8753	-38.5152	-38.2343	-37.8619	-38.8876	-38.3748
4	N-Toy	C2	5	Dors	-42.7707	-42.8216	-43.7671	-42.2431	-42.7961	-43.0051	-43.2689	-42.5324	-42.5069	-43.2943	-42.9006
4	N-Toy	C2	5	Sag	-35.133	-37.9668	-38.1693	-37.5287	-36.5499	-37.849	-36.6512	-37.7478	-36.3309	-38.0681	-37.1995
4	N-Toy	C2	6	Sag	-5.56024	-3.90799	-3.22035	-3.89365	-4.73411	-3.557	-4.3903	-3.90082	-4.72694	-3.56417	-4.14556
4	N-Toy	C2	6	Tr	-25.9032	-27.5619	-26.4372	-27.6119	-26.7326	-27.0246	-26.1702	-27.5869	-26.7576	-26.9996	-26.8786
4	N-Toy	C2	7	Sag	4.1087	5.84288	6.75323	5.37375	4.97579	6.06349	5.43097	5.60832	4.74123	6.29806	5.51964
4	N-Toy	C2	7	Tr	27.7908	26.1238	27.2359	26.135	26.9573	26.6854	27.5133	26.1294	26.9629	26.6798	26.8214
4	N-Toy	C2	8	Dors	30.4842	31.0991	31.3118	30.5749	30.7916	30.9434	30.898	30.837	30.5296	31.2054	30.8675
4	N-Toy	C2	8	Tr	14.0191	14.7671	13.2698	14.845	14.3931	14.0574	13.6445	14.806	14.4321	14.0184	14.2252
4	N-Toy	C2	9	Dors	-31.9639	-32.0432	-32.1699	-32.4693	-32.0036	-32.3196	-32.0669	-32.2563	-32.2166	-32.1065	-32.1616
4	N-Toy	C2	9	Tr	-19.7816	-17.0487	-17.6794	-17.2518	-18.4152	-17.4656	-18.7305	-17.1503	-18.5167	-17.3641	-17.9404
4	N-Toy	C1	10	Sag	-46.6872	-48.8773	-48.4356	-48.0298	-47.7822	-48.2327	-47.5614	-48.4536	-47.3585	-48.6565	-48.0075
4	N-Toy	C2	11	Sag	3.63924	5.40588	6.15643	5.17879	4.52256	5.66761	4.89783	5.29234	4.40901	5.78115	5.09508
4	N-Toy	C2	12	Sag	59.1113	57.3422	56.5964	57.5712	58.2267	57.0838	57.8539	57.4567	58.3413	56.9693	57.6553
5	N-Toy	C1	0	Sag	31.3007	31.5312	30.0018	30.3564	31.4159	30.1791	30.6512	30.9438	30.8285	30.7665	30.7975
5	N-Toy	C1	0	Tr	-18.6761	-19.5269	-18.1787	-18.3372	-19.1015	-18.2579	-18.4274	-18.9321	-18.5067	-18.8528	-18.6797
5	N-Toy	C1	1	Sag	26.1815	26.5822	25.2127	25.502	26.3818	25.3574	25.6971	26.0421	25.8417	25.8975	25.8696
5	N-Toy	C1	1	Tr	14.1975	13.493	14.4049	14.3319	13.8453	14.3684	14.3012	13.9125	14.2647	13.949	14.1068
5	N-Toy	C1	2	Dors	32.7894	32.3687	31.9609	32.1353	32.5791	32.0481	32.3751	32.252	32.4623	32.1648	32.3136
5	N-Toy	C1	2	Sag	-24.261	-24.1931	-23.3288	-23.5886	-24.2271	-23.4587	-23.7949	-23.8908	-23.9248	-23.761	-23.8429
5	N-Toy	C1	3	Dors	-36.6551	-37.2069	-36.9863	-36.9524	-36.931	-36.9693	-36.8207	-37.0796	-36.8037	-37.0966	-36.9502
5	N-Toy	C2	3	Sag	-29.9498	-30.7265	-28.6734	-29.0497	-30.3381	-28.8616	-29.3116	-29.8881	-29.4997	-29.6999	-29.5998
5	N-Toy	C2	4	Dors	57.9124	58.262	57.4873	58.0881	58.0872	57.7877	57.6998	58.175	58.0003	57.8746	57.9374
5	N-Toy	C2	4	Sag	-48.3357	-49.2463	-48.9296	-49.6276	-48.791	-49.2786	-48.6326	-49.4369	-48.9816	-49.0879	-49.0348
5	N-Toy	C2	5	Dors	-61.9768	-62.6928	-63.3286	-63.5429	-62.3348	-63.4358	-62.6527	-63.1179	-62.7599	-63.0107	-62.8853
5	N-Toy	C2	5	Sag	-52.5041	-53.6263	-53.8021	-54.5734	-53.0652	-54.1878	-53.1531	-54.0998	-53.5388	-53.7142	-53.6265
5	N-Toy	C2	6	Sag	1.85411	2.77556	2.33146	3.15576	2.31483	2.74361	2.09278	2.96566	2.50494	2.55351	2.52922
5	N-Toy	C2	6	Tr	-28.8022	-28.7863	-28.4206	-28.6574	-28.7942	-28.539	-28.6114	-28.7218	-28.7298	-28.6034	-28.6666
5	N-Toy	C2	7	Sag	12.1311	13.2548	13.6311	14.2383	12.6929	13.9347	12.8811	13.7465	13.1847	13.4429	13.3138
5	N-Toy	C2	7	Tr	36.9254	37.0502	37.3314	37.2149	36.9878	37.2731	37.1284	37.1325	37.0701	37.1908	37.1305
5	N-Toy	C2	8	Dors	26.8147	27.1153	27.6618	27.6449	26.965	27.6533	27.2383	27.3801	27.2298	27.3886	27.3092
5	N-Toy	C2	8	Tr	10.8206	10.3017	10.028	9.86412	10.5612	9.94604	10.4243	10.0829	10.3424	10.1648	10.2536
5	N-Toy	C2	9	Dors	-28.2589	-28.2764	-27.701	-27.9406	-28.2676	-27.8208	-27.9799	-28.1085	-28.0997	-27.9887	-28.0442
5	N-Toy	C2	9	Tr	-12.4098	-11.9132	-12.2903	-11.7019	-12.1615	-11.9961	-12.35	-11.8076	-12.0559	-12.1017	-12.0788
5	N-Toy	C1	10	Sag	-10.1492	-9.83135	-11.2604	-10.9432	-9.99028	-11.1018	-10.7048	-10.3873	-10.5462	-10.5459	-10.546
5	N-Toy	C2	11	Sag	12.402	13.4079	13.2917	14.0372	12.9049	13.6644	12.8468	13.7225	13.2196	13.3498	13.2847
5	N-Toy	C2	12	Sag	48.7662	47.7586	47.87	47.1255	48.2624	47.4978	48.3181	47.4421	47.9458	47.8143	47.8801
6	N-Beagle	C1	0	Sag	24.0182	25.0138	23.4991	24.7638	24.516	24.1315	23.7587	24.8888	24.391	24.2565	24.3237
6	N-Beagle	C1	0	Tr	-23.0617	-22.755	-22.6673	-22.1461	-22.9084	-22.4067	-22.8645	-22.4506	-22.6039	-22.7112	-22.6575
6	N-Beagle	C1	1	Sag	21.0434	21.9674	21.8867	22.0862	21.5054	21.9864	21.465	22.0268	21.5648	21.927	21.7459
6	N-Beagle	C1	1	Tr	13.9857	14.5336	14.4707	15.1424	14.2597	14.8066	14.2282	14.838	14.5641	14.5022	14.5331
6	N-Beagle	C1	2	Dors	27.8613	28.2064	25.5413	27.5485	28.0339	26.5449	26.7013	27.8774	27.7049	26.8739	27.2894
6	N-Beagle	C1	2	Sag	-28.3501	-29.5123	-28.7268	-29.7087	-28.9312	-29.2177	-28.5384	-29.6105	-29.0294	-29.1195	-29.0745
6	N-Beagle	C1	3	Dors	-31.9305	-31.9489	-34.2333	-32.5012	-31.9397	-33.3672	-33.0819	-32.225	-32.2158	-33.0911	-32.6535
6	N-Beagle	C2	3	Sag	-23.144	-23.849	-23.2843	-23.5132	-23.4965	-23.3987	-23.2141	-23.6811	-23.3286	-23.5666	-23.4476
6	N-Beagle	C2	4	Dors	48.3861	47.4746	48.0434	49.2467	47.9304	48.645	48.2148	48.3606	48.8164	47.759	48.2877
6	N-Beagle	C2	4	Sag	-42.5067	-40.4677	-41.0863	-42.7587	-41.4872	-41.9225	-41.7965	-41.6132	-42.6327	-40.777	-41.7049
6	N-Beagle	C2	5	Dors	-56.3019	-55.7454	-55.6047	-56.1365	-56.0237	-55.8706	-55.9533	-55.941	-56.2192	-55.675	-55.9471
6	N-Beagle	C2	5	Sag	-48.1328	-47.1209	-47.352	-49.2056	-47.6269	-48.2788	-47.7424	-48.1633	-48.6692	-47.2365	-47.9529
6	N-Beagle	C2	6	Sag	2.43485	0.609869	1.3091	3.27507	1.52236	2.29208	1.87198	1.94247	2.85496	0.959485	1.90722
6	N-Beagle	C2	6	Tr	-33.9655	-34.3647	-34.4129	-34.8382	-34.1651	-34.6255	-34.1892	-34.6015	-34.4018	-34.3888	-34.3953
6	N-Beagle	C2	7	Sag	1.66927	0.307211	0.567454	2.20201	0.988241	1.38473	1.11836	1.25461	1.93564	0.437332	1.18649
6	N-Beagle	C2	7	Tr	29.4458	29.0176	28.9724	28.5965	29.2317	28.7845	29.2091	28.807	29.0212	28.995	29.0081
6	N-Beagle	C2	8	Dors	26.6183	26.7176	26.4674	26.63	26.6679	26.5487	26.5429	26.6738	26.6242	26.5925	26.6083
6	N-Beagle	C2	8	Tr	13.998	15.1962	14.9873	14.5233	14.5971	14.7553	14.4926	14.8598	14.2606	15.0918	14.6762
6	N-Beagle	C2	9	Dors	-25.0216	-24.1681	-24.6384	-25.2994	-24.5949	-24.9689	-24.83	-24.7338	-25.1605	-24.4032	-24.7819
6	N-Beagle	C2	9	Tr	-17.8022	-17.9911	-17.8018	-16.6806	-17.8966	-17.2412	-17.802	-17.3358	-17.2414	-17.8964	-17.5689
6	N-Beagle	C1	10	Sag	-19.2143	-18.2564	-18.8801	-18.2795	-18.7354	-18.5798	-19.0472	-18.268	-18.7469	-18.5683	-18.6576
6	N-Beagle	C2	11	Sag	-9.90184	-11.4637	-11.0137	-9.23684	-10.6828	-10.1253	-10.4578	-10.3503	-9.56934	-11.2387	-10.404
6	N-Beagle	C2	12	Sag	46.5764	48.1489	47.6912	45.9101	47.3626	46.8007	47.1338	47.0295	46.2433	47.92	47.0817
7	N-Toy	C1	0	Sag	35.2553	34.8602	35.6242	36.7631	35.0577	36.1937	35.4397	35.8117	36.0092	35.2422	35.6257
7	N-Toy	C1	0	Tr	-27.4983	-26.9385	-25.4549	-25.1351	-27.2184	-25.295	-26.4766	-26.0368	-26.3167	-26.1967	-26.2567
7	N-Toy	C1	1	Sag	28.4364	28.9262	28.4931	29.8255	28.6813	29.1593	28.4647	29.3758	29.1309	28.7096	28.9203
7	N-Toy	C1	1	Tr	19.2173	19.8872	21.2434	22.1475	19.5522	21.6954	20.2303	21.0173	20.6824	20.5653	20.6238
7	N-Toy	C1	2	Dors	30.6512	29.4335	31.4623	31.6171	30.0423	31.5397	31.0567	30.5253	31.1342	30.4479	30.791
7	N-Toy	C1	2	Sag	-31.1702	-31.5259	-32.3537	-33.8987	-31.348	-33.1262	-31.7619	-32.7123	-32.5344	-31.9398	-32.2371
7	N-Toy	C1	3	Dors	-33.8255	-35.0243	-33.0383	-33.5046	-34.4249	-33.2715	-33.4319	-34.2645	-33.665	-34.0313	-33.8482
7	N-Toy	C2	3	Sag	-29.0158	-28.8251	-28.1949	-29.1095	-28.9204	-28.6522	-28.6053	-28.9673	-29.0626	-28.51	-28.7863
7	N-Toy	C2	4	Dors	54.0138	53.4651	54.843	53.9068	53.7395	54.3749	54.4284	53.686	53.9603	54.1541	54.0572
7	N-Toy	C2	4	Sag	-45.1788	-42.8023	-45.5314	-44.8812	-43.9906	-45.2063	-45.3551	-43.8417	-45.03	-44.1669	-44.5984
7	N-Toy	C2	5	Dors	-56.4517	-55.5591	-56.4132	-56.4114	-56.0054	-56.4123	-56.4324	-55.9852	-56.4315	-55.9861	-56.2088
7	N-Toy	C2	5	Sag	-47.6187	-46.9919	-48.829	-47.6179	-47.3053	-48.2234	-48.2239	-47.3049	-47.6183	-47.9104	-47.7644
7	N-Toy	C2	6	Sag	5.46782	3.90983	6.3865	5.28334	4.68883	5.83492	5.92716	4.59659	5.37558	5.14817	5.26188
7	N-Toy	C2	6	Tr	-25.8345	-26.8435	-26.6653	-25.967	-26.339	-26.3162	-26.2499	-26.4053	-25.9008	-26.7544	-26.3276
7	N-Toy	C2	7	Sag	7.89063	6.44403	8.51124	7.77718	7.16733	8.14421	8.20094	7.1106	7.83391	7.47763	7.65577
7	N-Toy	C2	7	Tr	32.0741	30.9271	31.3307	31.9247	31.5006	31.6277	31.7024	31.4259	31.9994	31.1289	31.5641
7	N-Toy	C2	8	Dors	33.5128	33.6084	33.5221	33.5848	33.5606	33.5534	33.5175	33.5966	33.5488	33.5653	33.557
7	N-Toy	C2	8	Tr	10.8265	12.849	11.1106	11.0655	11.8377	11.0881	10.9686	11.9572	10.946	11.9798	11.4629
7	N-Toy	C2	9	Dors	-25.359	-24.7671	-25.6044	-25.2372	-25.063	-25.4208	-25.4817	-25.0021	-25.2981	-25.1857	-25.2419
7	N-Toy	C2	9	Tr	-13.3231	-12.9207	-12.1681	-13.2505	-13.1219	-12.7093	-12.7456	-13.0856	-13.2868	-12.5444	-12.9156
7	N-Toy	C1	10	Sag	-18.667	-18.545	-18.4228	-17.1719	-18.606	-17.7974	-18.5449	-17.8585	-17.9195	-18.4839	-18.2017
7	N-Toy	C2	11	Sag	-5.26472	-6.75929	-4.47074	-5.4154	-6.012	-4.94307	-4.86773	-6.08734	-5.34006	-5.61501	-5.47754
7	N-Toy	C2	12	Sag	53.1377	54.6321	52.3438	53.2894	53.8849	52.8166	52.7408	53.9608	53.2136	53.488	53.3508
8	N-Toy	C1	0	Sag	23.5484	24.2967	24.5265	24.0591	23.9226	24.2928	24.0375	24.1779	23.8038	24.4116	24.1077
8	N-Toy	C1	0	Tr	-16.9541	-17.3434	-16.7558	-14.551	-17.1487	-15.6534	-16.855	-15.9472	-15.7526	-17.0496	-16.4011
8	N-Toy	C1	1	Sag	27.3704	27.8502	28.7856	26.9916	27.6103	27.8886	28.078	27.4209	27.181	28.3179	27.7495
8	N-Toy	C1	1	Tr	20.0809	19.8912	20.597	22.6024	19.9861	21.5997	20.339	21.2468	21.3416	20.2441	20.7929
8	N-Toy	C1	2	Dors	29.9068	30.6268	29.4365	31.4746	30.2668	30.4556	29.6717	31.0507	30.6907	30.0317	30.3612
8	N-Toy	C1	2	Sag	-35.9776	-36.5208	-37.2143	-37.3113	-36.2492	-37.2628	-36.5959	-36.916	-36.6444	-36.8675	-36.756
8	N-Toy	C1	3	Dors	-25.3631	-24.9844	-26.6744	-24.054	-25.1737	-25.3642	-26.0187	-24.5192	-24.7085	-25.8294	-25.269
8	N-Toy	C2	3	Sag	-39.8285	-40.5048	-40.9733	-39.0114	-40.1667	-39.9923	-40.4009	-39.7581	-39.4199	-40.7391	-40.0795
8	N-Toy	C2	4	Dors	50.3843	52.1831	51.3204	51.4728	51.2837	51.3966	50.8523	51.8279	50.9285	51.7518	51.3401
8	N-Toy	C2	4	Sag	-46.8602	-48.8591	-47.7301	-47.5698	-47.8597	-47.6499	-47.2952	-48.2145	-47.215	-48.2946	-47.7548
8	N-Toy	C2	5	Dors	-57.8625	-57.3355	-57.3091	-56.8547	-57.599	-57.0819	-57.5858	-57.0951	-57.3586	-57.3223	-57.3405
8	N-Toy	C2	5	Sag	-47.8325	-48.092	-47.5812	-47.1091	-47.9622	-47.3451	-47.7068	-47.6005	-47.4708	-47.8366	-47.6537
8	N-Toy	C2	6	Sag	-0.760718	0.862749	-0.127548	-0.331771	0.0510156	-0.22966	-0.444133	0.265489	-0.546245	0.3676	-0.089322
8	N-Toy	C2	6	Tr	-18.6392	-18.5613	-18.5936	-18.6613	-18.6003	-18.6274	-18.6164	-18.6113	-18.6502	-18.5774	-18.6138
8	N-Toy	C2	7	Sag	-5.63138	-5.02638	-5.65835	-6.10555	-5.32888	-5.88195	-5.64486	-5.56597	-5.86846	-5.34237	-5.60542
8	N-Toy	C2	7	Tr	28.2263	28.1711	28.2026	28.1264	28.1987	28.1645	28.2145	28.1488	28.1764	28.1869	28.1816
8	N-Toy	C2	8	Dors	34.2179	33.2067	33.508	33.188	33.7123	33.348	33.8629	33.1974	33.703	33.3574	33.5302
8	N-Toy	C2	8	Tr	11.4603	10.4463	11.0689	11.2896	10.9533	11.1792	11.2646	10.8679	11.3749	10.7576	11.0663
8	N-Toy	C2	9	Dors	-30.5487	-32.0131	-31.402	-31.607	-31.2809	-31.5045	-30.9754	-31.81	-31.0779	-31.7076	-31.3927
8	N-Toy	C2	9	Tr	-17.7721	-17.3746	-17.7484	-17.8996	-17.5733	-17.824	-17.7602	-17.6371	-17.8359	-17.5615	-17.6987
8	N-Toy	C1	10	Sag	-19.2123	-18.5892	-18.0276	-19.1745	-18.9007	-18.6011	-18.6199	-18.8818	-19.1934	-18.3084	-18.7509
8	N-Toy	C2	11	Sag	-1.6166	-0.407707	-1.25221	-1.55724	-1.01215	-1.40473	-1.4344	-0.982474	-1.58692	-0.82996	-1.20844
8	N-Toy	C2	12	Sag	51.8873	50.6684	51.5153	51.8196	51.2779	51.6675	51.7013	51.244	51.8535	51.0919	51.4727
9	N-Beagle	C1	0	Sag	17.8228	17.2281	15.7827	15.3344	17.5255	15.5585	16.8028	16.2812	16.5786	16.5054	16.542
9	N-Beagle	C1	0	Tr	-10.8407	-9.51509	-9.5904	-9.325	-10.1779	-9.4577	-10.2156	-9.42005	-10.0829	-9.55275	-9.8178
9	N-Beagle	C1	1	Sag	17.1437	16.7174	16.0665	15.3353	16.9305	15.7009	16.6051	16.0263	16.2395	16.3919	16.3157
9	N-Beagle	C1	1	Tr	4.66328	5.94986	5.79118	6.01857	5.30657	5.90487	5.22723	5.98421	5.34093	5.87052	5.60572
9	N-Beagle	C1	2	Dors	28.3207	27.5203	24.1439	25.181	27.9205	24.6625	26.2323	26.3507	26.7509	25.8321	26.2915
9	N-Beagle	C1	2	Sag	-23.3452	-23.4279	-22.2632	-21.7925	-23.3866	-22.0278	-22.8042	-22.6102	-22.5688	-22.8455	-22.7072
9	N-Beagle	C1	3	Dors	-26.7845	-27.4775	-30.5219	-29.2637	-27.131	-29.8928	-28.6532	-28.3706	-28.0241	-28.9997	-28.5119
9	N-Beagle	C2	3	Sag	-26.9002	-25.9026	-25.2603	-24.424	-26.4014	-24.8421	-26.0803	-25.1633	-25.6621	-25.5814	-25.6218
9	N-Beagle	C2	4	Dors	42.4193	41.1069	41.3598	41.9797	41.7631	41.6698	41.8895	41.5433	42.1995	41.2334	41.7164
9	N-Beagle	C2	4	Sag	-39.3488	-39.5942	-39.1862	-39.4681	-39.4715	-39.3272	-39.2675	-39.5312	-39.4085	-39.3902	-39.3993
9	N-Beagle	C2	5	Dors	-44.9939	-46.6017	-45.8519	-45.1578	-45.7978	-45.5049	-45.4229	-45.8798	-45.0759	-46.2268	-45.6513
9	N-Beagle	C2	5	Sag	-43.4923	-43.981	-43.2226	-42.7187	-43.7367	-42.9706	-43.3574	-43.3498	-43.1055	-43.6018	-43.3536
9	N-Beagle	C2	6	Sag	-5.80835	-6.12772	-6.41644	-6.05371	-5.96803	-6.23508	-6.11239	-6.09072	-5.93103	-6.27208	-6.10155
9	N-Beagle	C2	6	Tr	-33.0148	-32.1645	-32.2994	-32.2473	-32.5897	-32.2734	-32.6571	-32.2059	-32.6311	-32.232	-32.4315
9	N-Beagle	C2	7	Sag	6.79774	8.05214	7.13042	6.50207	7.42494	6.81624	6.96408	7.2771	6.6499	7.59128	7.12059
9	N-Beagle	C2	7	Tr	37.8322	38.5174	38.4458	38.6038	38.1748	38.5248	38.139	38.5606	38.218	38.4816	38.3498
9	N-Beagle	C2	8	Dors	29.8211	30.897	30.3341	29.5955	30.3591	29.9648	30.0776	30.2463	29.7083	30.6156	30.1619
9	N-Beagle	C2	8	Tr	17.0283	16.2764	16.5827	16.4058	16.6523	16.4942	16.8055	16.3411	16.717	16.4295	16.5733
9	N-Beagle	C2	9	Dors	-24.2079	-23.2837	-23.5688	-24.2643	-23.7458	-23.9165	-23.8883	-23.774	-24.2361	-23.4263	-23.8312
9	N-Beagle	C2	9	Tr	-17.5511	-18.0327	-18.2392	-18.478	-17.7919	-18.3586	-17.8951	-18.2554	-18.0146	-18.1359	-18.0753
9	N-Beagle	C1	10	Sag	-16.4906	-16.9683	-17.9432	-18.5679	-16.7294	-18.2555	-17.2169	-17.7681	-17.5292	-17.4557	-17.4925
9	N-Beagle	C2	11	Sag	8.6441	8.97529	8.40796	8.31596	8.8097	8.36196	8.52603	8.64563	8.48003	8.69163	8.58583
9	N-Beagle	C2	12	Sag	56.7873	56.4488	57.0166	57.1103	56.618	57.0634	56.902	56.7795	56.9488	56.7327	56.8407
10	AAI	C1	0	Sag	32.1156	33.1278	25.574	29.5504	32.6217	27.5622	28.8448	31.3391	30.833	29.3509	30.0919
10	AAI	C1	0	Tr	-25.7905	-25.7701	-25.8607	-25.0707	-25.7803	-25.4657	-25.8256	-25.4204	-25.4306	-25.8154	-25.623
10	AAI	C1	1	Sag	25.5333	27.2682	22.7059	24.7948	26.4008	23.7504	24.1196	26.0315	25.1641	24.9871	25.0756
10	AAI	C1	1	Tr	24.7705	25.4669	23.2458	24.9932	25.1187	24.1195	24.0081	25.2301	24.8819	24.3564	24.6191
10	AAI	C1	2	Dors	42.5739	42.2041	36.046	39.5782	42.389	37.8121	39.31	40.8911	41.0761	39.125	40.1006
10	AAI	C1	2	Sag	-37.9356	-39.4162	-32.047	-36.1867	-38.6759	-34.1169	-34.9913	-37.8015	-37.0612	-35.7316	-36.3964
10	AAI	C1	3	Dors	-41.55	-43.0107	-44.7489	-43.2795	-42.2803	-44.0142	-43.1494	-43.1451	-42.4147	-43.8798	-43.1473
10	AAI	C2	3	Sag	-37.8623	-39.1286	-34.6462	-36.2957	-38.4954	-35.471	-36.2542	-37.7122	-37.079	-36.8874	-36.9832
10	AAI	C2	4	Dors	44.5795	46.1255	46.1433	46.843	45.3525	46.4932	45.3614	46.4843	45.7112	46.1344	45.9228
10	AAI	C2	4	Sag	-34.9666	-36.649	-36.7561	-37.1063	-35.8078	-36.9312	-35.8614	-36.8776	-36.0365	-36.7025	-36.3695
10	AAI	C2	5	Dors	-54.901	-55.3628	-54.9063	-54.003	-55.1319	-54.4547	-54.9037	-54.6829	-54.452	-55.1346	-54.7933
10	AAI	C2	5	Sag	-43.9105	-46.9425	-45.7413	-44.7491	-45.4265	-45.2452	-44.8259	-45.8458	-44.3298	-46.3419	-45.3359
10	AAI	C2	6	Sag	-8.6111	-6.18767	-6.40407	-6.12665	-7.39939	-6.26536	-7.50759	-6.15716	-7.36888	-6.29587	-6.83237
10	AAI	C2	6	Tr	-29.7344	-30.8382	-30.3023	-30.1661	-30.2863	-30.2342	-30.0184	-30.5021	-29.9502	-30.5703	-30.2603
10	AAI	C2	7	Sag	-3.99898	-1.7652	-2.54179	-3.34427	-2.88209	-2.94303	-3.27038	-2.55473	-3.67162	-2.1535	-2.91256
10	AAI	C2	7	Tr	33.5679	32.2923	32.8835	33.0761	32.9301	32.9798	33.2257	32.6842	33.322	32.5879	32.9549
10	AAI	C2	8	Dors	39.2059	39.4206	38.8704	37.9485	39.3133	38.4095	39.0381	38.6846	38.5772	39.1455	38.8614
10	AAI	C2	8	Tr	13.6788	13.0103	12.7276	12.5401	13.3445	12.6338	13.2032	12.7752	13.1094	12.869	12.9892
10	AAI	C2	9	Dors	-34.7872	-35.4423	-35.8403	-36.6871	-35.1147	-36.2637	-35.3137	-36.0647	-35.7371	-35.6413	-35.6892
10	AAI	C2	9	Tr	-22.5396	-19.9459	-20.9503	-21.5328	-21.2428	-21.2416	-21.7449	-20.7394	-22.0362	-20.4481	-21.2422
10	AAI	C1	10	Sag	-9.44693	-8.09881	-14.2935	-11.1791	-8.77287	-12.7363	-11.8702	-9.63894	-10.313	-11.1962	-10.7546
10	AAI	C2	11	Sag	-1.48061	0.882201	0.386205	0.147463	-0.299204	0.266834	-0.547202	0.514832	-0.666573	0.634203	-0.0161851
10	AAI	C2	12	Sag	54.6129	52.2463	52.7436	52.9832	53.4296	52.8634	53.6782	52.6148	53.798	52.495	53.1465
11	N-Beagle	C1	0	Sag	27.5232	27.5736	27.3948	28.2353	27.5484	27.8151	27.459	27.9045	27.8793	27.4842	27.6817
11	N-Beagle	C1	0	Tr	-12.7275	-12.9198	-12.628	-13.2433	-12.8237	-12.9357	-12.6778	-13.0816	-12.9854	-12.7739	-12.8797
11	N-Beagle	C1	1	Sag	25.1095	24.8108	25.1331	25.94	24.9602	25.5366	25.1213	25.3754	25.5248	24.972	25.2484
11	N-Beagle	C1	1	Tr	10.3957	10.1407	10.5001	10.0529	10.2682	10.2765	10.4479	10.0968	10.2243	10.3204	10.2723
11	N-Beagle	C1	2	Dors	33.0868	34.0658	32.6295	32.9265	33.5763	32.778	32.8582	33.4962	33.0067	33.3477	33.1772
11	N-Beagle	C1	2	Sag	-31.1386	-30.9339	-31.1207	-31.69	-31.0363	-31.4053	-31.1296	-31.312	-31.4143	-31.0273	-31.2208
11	N-Beagle	C1	3	Dors	-31.3765	-30.3225	-31.8058	-31.9561	-30.8495	-31.881	-31.5911	-31.1393	-31.6663	-31.0642	-31.3652
11	N-Beagle	C2	3	Sag	-29.5511	-29.4781	-29.4729	-30.5406	-29.5146	-30.0068	-29.512	-30.0093	-30.0459	-29.4755	-29.7607
11	N-Beagle	C2	4	Dors	35.4974	35.6453	34.4798	34.6046	35.5714	34.5422	34.9886	35.1249	35.051	35.0625	35.0568
11	N-Beagle	C2	4	Sag	-35.7057	-34.2886	-35.7392	-35.5609	-34.9971	-35.6501	-35.7224	-34.9248	-35.6333	-35.0139	-35.3236
11	N-Beagle	C2	5	Dors	-42.592	-41.5001	-43.5702	-43.7059	-42.0461	-43.6381	-43.0811	-42.603	-43.149	-42.5352	-42.8421
11	N-Beagle	C2	5	Sag	-37.1097	-35.7612	-37.1044	-37.9853	-36.4354	-37.5449	-37.1071	-36.8733	-37.5475	-36.4328	-36.9902
11	N-Beagle	C2	6	Sag	0.163721	-1.07515	-0.0666266	0.0985034	-0.455717	0.0159384	0.048547	-0.488325	0.131112	-0.57089	-0.219889
11	N-Beagle	C2	6	Tr	-18.2537	-18.6358	-17.6706	-18.4259	-18.4448	-18.0482	-17.9622	-18.5309	-18.3398	-18.1532	-18.2465
11	N-Beagle	C2	7	Sag	2.01436	0.443395	2.35849	2.76409	1.22888	2.56129	2.18643	1.60374	2.38922	1.40094	1.89508
11	N-Beagle	C2	7	Tr	23.4818	23.1031	24.042	23.2788	23.2925	23.6604	23.7619	23.191	23.3803	23.5726	23.4764
11	N-Beagle	C2	8	Dors	27.5651	26.8861	28.2458	28.7129	27.2256	28.4794	27.9055	27.7995	28.139	27.566	27.8525
11	N-Beagle	C2	8	Tr	14.2537	15.2397	13.7572	14.4154	14.7467	14.0863	14.0055	14.8275	14.3346	14.4985	14.4165
11	N-Beagle	C2	9	Dors	-27.9049	-27.9348	-27.2465	-26.8834	-27.9199	-27.0649	-27.5757	-27.4091	-27.3942	-27.5906	-27.4924
11	N-Beagle	C2	9	Tr	-17.8531	-18.2068	-18.3185	-17.3866	-18.03	-17.8525	-18.0858	-17.7967	-17.6198	-18.2627	-17.9413
11	N-Beagle	C1	10	Sag	-15.7059	-15.8384	-15.7533	-14.9352	-15.7722	-15.3443	-15.7296	-15.3868	-15.3206	-15.7959	-15.5582
11	N-Beagle	C2	11	Sag	-4.52776	-5.9156	-4.50144	-4.21809	-5.22168	-4.35976	-4.5146	-5.06685	-4.37292	-5.20852	-4.79072
11	N-Beagle	C2	12	Sag	50.4213	51.8159	50.3907	50.1201	51.1186	50.2554	50.406	50.968	50.2707	51.1033	50.687
12	AAI	C1	0	Sag	17.039	17.1272	17.0421	17.4676	17.0831	17.2548	17.0405	17.2974	17.2533	17.0847	17.169
12	AAI	C1	0	Tr	-20.5371	-18.3958	-18.5598	-18.9841	-19.4665	-18.7719	-19.5484	-18.69	-19.7606	-18.4778	-19.1192
12	AAI	C1	1	Sag	26.2746	25.1645	25.2945	25.7121	25.7196	25.5033	25.7846	25.4383	25.9934	25.2295	25.6114
12	AAI	C1	1	Tr	19.6549	22.0137	21.8079	21.478	20.8343	21.643	20.7314	21.7458	20.5665	21.9108	21.2386
12	AAI	C1	2	Dors	25.111	27.0328	26.6919	26.7443	26.0719	26.7181	25.9014	26.8885	25.9276	26.8623	26.395
12	AAI	C1	2	Sag	-21.0148	-21.4591	-21.3895	-21.6469	-21.237	-21.5182	-21.2021	-21.553	-21.3308	-21.4243	-21.3776
12	AAI	C1	3	Dors	-26.0779	-24.0447	-24.3894	-24.4597	-25.0613	-24.4245	-25.2336	-24.2522	-25.2688	-24.2171	-24.7429
12	AAI	C2	3	Sag	-24.6666	-23.1249	-23.2274	-23.8122	-23.8957	-23.5198	-23.947	-23.4685	-24.2394	-23.1761	-23.7078
12	AAI	C2	4	Dors	52.9277	53.5177	53.781	54.1625	53.2227	53.9718	53.3543	53.8401	53.5451	53.6493	53.5972
12	AAI	C2	4	Sag	-41.4636	-42.1719	-42.1241	-45.0732	-41.8178	-43.5986	-41.7939	-43.6225	-43.2684	-42.148	-42.7082
12	AAI	C2	5	Dors	-60.4918	-60.1574	-59.5811	-60.4382	-60.3246	-60.0096	-60.0365	-60.2978	-60.465	-59.8692	-60.1671
12	AAI	C2	5	Sag	-51.6871	-51.4186	-50.7545	-50.4063	-51.5529	-50.5804	-51.2208	-50.9125	-51.0467	-51.0866	-51.0667
12	AAI	C2	6	Sag	8.99412	9.47381	9.32414	10.6679	9.23397	9.99601	9.15913	10.0708	9.831	9.39898	9.61499
12	AAI	C2	6	Tr	-24.005	-23.8179	-23.7397	-21.8789	-23.9115	-22.8093	-23.8724	-22.8484	-22.942	-23.7788	-23.3604
12	AAI	C2	7	Sag	-14.5944	-14.5554	-15.0424	-14.1087	-14.5749	-14.5755	-14.8184	-14.332	-14.3515	-14.7989	-14.5752
12	AAI	C2	7	Tr	23.5485	23.5424	23.4865	25.1531	23.5455	24.3198	23.5175	24.3477	24.3508	23.5145	23.9326
12	AAI	C2	8	Dors	38.4935	37.9917	37.5536	37.1353	38.2426	37.3445	38.0236	37.5635	37.8144	37.7727	37.7936
12	AAI	C2	8	Tr	9.97726	9.57358	9.76217	6.8546	9.77542	8.30838	9.86971	8.21409	8.41593	9.66787	9.0419
12	AAI	C2	9	Dors	-29.8509	-30.4044	-30.7752	-31.4506	-30.1276	-31.1129	-30.3131	-30.9275	-30.6508	-30.5898	-30.6203
12	AAI	C2	9	Tr	-7.69198	-7.71355	-7.93543	-9.07885	-7.70276	-8.50714	-7.8137	-8.3962	-8.38541	-7.82449	-8.10495
12	AAI	C1	10	Sag	-23.7701	-24.3111	-24.2927	-23.8634	-24.0406	-24.0781	-24.0314	-24.0873	-23.8168	-24.3019	-24.0593
12	AAI	C2	11	Sag	19.8382	20.0994	19.7722	21.0936	19.9688	20.4329	19.8052	20.5965	20.4659	19.9358	20.2009
12	AAI	C2	12	Sag	59.9188	59.662	59.9936	58.6537	59.7904	59.3237	59.9562	59.1578	59.2863	59.8278	59.557
